# Supplementary material for: Robust Heterogeneity Adjustment for Gaussian Graphical Model With Latent Variables
Source: Stat Med. Author manuscript; Available in PMC 2026 May 30. (PMC13221666; doi:10.1002/sim.70571)
Supplement: Supporting Information — Data S1: sim70571-sup-0001-Supinfo.zip. [file NIHMS2172203-supplement-Supporting_Information.zip]

Archive with 6 entries (5 files):
- code/
- code/comparison.R
- code/demo.R
- code/main.R
- code/readme.txt
- code/sim.R
